# Supplementary material for: Epidemiological impact of a syphilis vaccine: a simulation study
Source: Epidemiol Infect. 2016 Aug 1;144(15):3244–52. doi: 10.1017/S0950268816001643 (PMC5080673; doi:10.1017/S0950268816001643)
Supplement: Supplementary file 1 [file hygsup.zip]

Archive with 3 entries (3 files):
- S0950268816001643sup001.pdf
- S0950268816001643sup002.xls
- S0950268816001643sup003.pdf
