# Supplementary material for: Epidemiological impact of a syphilis vaccine: a simulation study
Source: Epidemiol Infect. 2016 Aug 1;144(15):3244–52. doi: 10.1017/S0950268816001643 (PMC5080673; doi:10.1017/S0950268816001643)
Supplement: Supplementary file 1 [file hygsup.zip › S0950268816001643sup002.xls]

## Sheet: tables
Mother-to-child transmission							Prevalences
Scenario	STI	median	10% quantile	90% quantile	population		Scenario	STI	median	10% quantile	90% quantile	population
TrMass	HIV	-0.0096	-0.8481	0.1182	A		baseline	HIV	0.01531	0.013	0.01894	A
VaxMass	HIV	-0.0168	-0.1811	0.0819	A		TrMass	HIV	0.01411	0.00015	0.01873	A
VaxYoung	HIV	-0.0928	-0.289	0.1498	A		VaxHiRisk	HIV	0.01498	0	0.01954	A
VaxHiRisk	HIV	-0.0394	-0.9878	0.1985	A		VaxMass	HIV	0.01492	0.0132	0.0182	A
TrMass	Tp	-0.047	-0.2286	0.1813	A		VaxYoung	HIV	0.01482	0.01252	0.01904	A
VaxMass	Tp	-0.6844	-0.7936	-0.5597	A		baseline	Tp	0.02325	0.01794	0.03069	A
VaxYoung	Tp	-0.1989	-0.3534	-0.0023	A		TrMass	Tp	0.01948	0.01397	0.0251	A
VaxHiRisk	Tp	-0.5225	-0.7116	-0.3878	A		VaxHiRisk	Tp	0.00303	0	0.00969	A
TrMass	HIV	0.033	-0.0307	0.105	B		VaxMass	Tp	0.00022	0	0.00027	A
VaxMass	HIV	0.098	0.0387	0.1531	B		VaxYoung	Tp	0.01257	0.00807	0.01887	A
VaxYoung	HIV	0.0012	-0.0526	0.0693	B		baseline	HIV	0.09907	0.08892	0.10648	B
VaxHiRisk	HIV	0.0887	0.0148	0.1537	B		TrMass	HIV	0.10308	0.09615	0.11017	B
TrMass	Tp	-0.0976	-0.1686	-0.0209	B		VaxHiRisk	HIV	0.11403	0.1083	0.12132	B
VaxMass	Tp	-0.7158	-0.7374	-0.6708	B		VaxMass	HIV	0.11737	0.10988	0.12534	B
VaxYoung	Tp	-0.2534	-0.3142	-0.1696	B		VaxYoung	HIV	0.10038	0.0948	0.10499	B
VaxHiRisk	Tp	-0.4056	-0.4968	-0.3353	B		baseline	Tp	0.10162	0.09061	0.11566	B
TrMass	HIV	0.0014	-0.0621	0.0638	C		TrMass	Tp	0.08011	0.07297	0.0901	B
VaxMass	HIV	0.0013	-0.0979	0.0725	C		VaxHiRisk	Tp	0.04022	0.03035	0.0519	B
VaxYoung	HIV	-0.0305	-0.1338	0.0528	C		VaxMass	Tp	0.00517	0.00167	0.00784	B
VaxHiRisk	HIV	-0.0012	-0.0861	0.0922	C		VaxYoung	Tp	0.04282	0.03673	0.05172	B
TrMass	Tp	-0.03	-0.1764	0.1579	C		baseline	HIV	0.14502	0.13191	0.15833	C
VaxMass	Tp	-0.7171	-0.804	-0.6452	C		TrMass	HIV	0.14589	0.12835	0.16019	C
VaxYoung	Tp	-0.2394	-0.4105	-0.1	C		VaxHiRisk	HIV	0.14873	0.1369	0.16015	C
VaxHiRisk	Tp	-0.4616	-0.6663	-0.3028	C		VaxMass	HIV	0.14956	0.13791	0.1596	C
							VaxYoung	HIV	0.14376	0.13323	0.15845	C
							baseline	Tp	0.04423	0.03291	0.05574	C
							TrMass	Tp	0.03692	0.02867	0.04589	C
							VaxHiRisk	Tp	0.00988	0.0029	0.01587	C
							VaxMass	Tp	0.00115	0	0.00437	C
							VaxYoung	Tp	0.01689	0.01305	0.02194	C
